# Supplementary material for: Modification of the Forms of Self-Determined Regulation and Quality of Life after a Cardiac Rehabilitation Programme: Tennis-Based vs. Bicycle Ergometer-Based
Source: Int J Environ Res Public Health. 2021 Aug 31;18(17):9207. doi: 10.3390/ijerph18179207 (PMC8430765; doi:10.3390/ijerph18179207)
Supplement: Supplementary file 1 [file ijerph-18-09207-s001.zip]

Archive with 1 entries (1 files):
- ijerph-1344917-supplementary.pdf
